# Supplementary material for: UV-Induced Photodegradation of 2-Aminothiazole-4-Carboxylic Acid: Identification of New Carbodiimide Molecules
Source: Molecules. 2025 Sep 12;30(18):3713. doi: 10.3390/molecules30183713 (PMC12472919; doi:10.3390/molecules30183713)
Supplement: Supplementary file 1 [file molecules-30-03713-s001.zip]

Archive with 1 entries (1 files):
- molecules-3805670-supplementary.pdf
